# Supplementary material for: Dehydrofluorination Process of Poly(vinylidene difluoride) PVdF-Based Gel Polymer Electrolytes and Its Effect on Lithium-Sulfur Batteries
Source: Gels. 2023 Apr 14;9(4):336. doi: 10.3390/gels9040336 (PMC10137538; doi:10.3390/gels9040336)
Supplement: Supplementary file 1 [file gels-09-00336-s001.zip]

Archive with 1 entries (1 files):
- gels-2326330-supplementary.pdf
